# Supplementary material for: Reduced Versus Full-Dose Direct Oral Anticoagulants for Long-Term Management of Venous Thromboembolism: A Systematic Review
Source: J Clin Med. 2026 Jan 17;15(2):770. doi: 10.3390/jcm15020770 (PMC12841910; doi:10.3390/jcm15020770)
Supplement: Supplementary file 1 [file jcm-15-00770-s001.zip]

Archive with 1 entries (1 files):
- jcm-4065299-supplementary.pdf
